# Supplementary material for: Rapid and Sensitive Detection of Schistosoma mansoni in the Intermediate Snail Hosts Using Loop-Mediated Isothermal Amplification (LAMP) Diagnostics
Source: Trop Med Infect Dis. 2026 Jun 11;11(6):157. doi: 10.3390/tropicalmed11060157 (PMC13307744; doi:10.3390/tropicalmed11060157)
Supplement: Supplementary file 1 [file tropicalmed-11-00157-s001.zip]

Archive with 1 entries (1 files):
- tropicalmed-4278572-supplementary.pdf
